# Supplementary material for: A Tight Control of Non-Canonical TGF-β Pathways and MicroRNAs Downregulates Nephronectin in Podocytes
Source: Cells. 2022 Jan 3;11(1):149. doi: 10.3390/cells11010149 (PMC8750045; doi:10.3390/cells11010149)
Supplement: Supplementary file 1 [file cells-11-00149-s001.zip]

Archive with 1 entries (1 files):
- cells-1508267-supplementary.pdf
